# Supplementary material for: Systematics of the Phyllognathopodidae (Copepoda, Harpacticoida): re-examination of Phyllognathopus viguieri (Maupas, 1892) and Parbatocamptus jochenmartensi Dumont and Maas, 1988, proposal of a new genus for hyllognathopus bassoti Rouch, 1972, and description of a new species of Phyllognathopus
Source: Zookeys. 2011 Jun 13;(104):1–65. doi: 10.3897/zookeys.104.763 (PMC3119323; doi:10.3897/zookeys.104.763)
Supplement: XML Treatment for Phyllognathopus [file zookeys.104.763-treatment1.xml]

<!DOCTYPE tp:taxon-treatment
  PUBLIC "-//TaxonX//DTD Taxonomic Treatment Publishing DTD v0 20100105//EN" "tax-treatment-NSO.dtd">
<tp:taxon-treatment xmlns:tp="http://www.plazi.org/taxpub"><tp:treatment-meta><mixed-citation publication-type="journal"><person-group><name><surname>Galassi</surname><given-names>Diana M. P.</given-names></name><name><surname>Laurentiis</surname><given-names>Paola De</given-names></name><name><surname>Fiasca</surname><given-names>Barbara</given-names></name></person-group><article-title>
                	Systematics of the Phyllognathopodidae (Copepoda, Harpacticoida): re-examination of <italic>Phyllognathopus</italic> viguieri (Maupas, 1892) and <italic>Parbatocamptus jochenmartensi</italic> Dumont and Maas, 1988, proposal of a new genus for <italic>hyllognathopus bassoti</italic> Rouch, 1972, and description of a new species of <italic>Phyllognathopus</italic>
                	</article-title><source>Zookeys</source><day>13</day><month>6</month><year>2011</year><volume>2011</volume><issue>104</issue><fpage>1</fpage><lpage>65</lpage><pub-id pub-id-type="doi">10.3897/zookeys.104.763</pub-id></mixed-citation></tp:treatment-meta><tp:nomenclature><label>Genus</label><tp:taxon-name>
                            <tp:taxon-name-part taxon-name-part-type="genus">Phyllognathopus</tp:taxon-name-part>
                        <object-id xmlns:xlink="http://www.w3.org/1999/xlink" xlink:type="simple">http://species-id.net/wiki/Phyllognathopus</object-id>
                        </tp:taxon-name><tp:taxon-authority>Mrázek, 1893</tp:taxon-authority></tp:nomenclature><tp:treatment-sec sec-type="Emended diagnosis"><title>Emended diagnosis.</title><p><tp:taxon-name>Phyllognathopodidae</tp:taxon-name>. Habitus slender, with no clear demarcation between prosome and urosome. Integumental dorsal window on cephalosome not confirmed for all members of the genus. Integument with surface pits, moderately sclerotized. Cephalosome rounded; rostrum clearly articulated to cephalosome. First pedigerous somite free. P5-bearing somite with large paired pores laterodorsally. Anal operculum plain or ornamented by fine spinules or extruded in strong spinular processes. Sexual dimorphism in antennule, P5, P6, urosomal segmentation and ornamentation. Female first and second abdominal somites fused forming genital double-somite. Anal somite with paired sensilla on dorsal side. Male urosome consisting of 6 segments. Caudal rami sub-quadrate, or longer than wide, with incomplete setal pattern (6 setae). Dorsal seta inserted on distal third of caudal ramus. Setae III and V variable in morphology among species. Antennule: 8-segmented in female, basically 10-segmented in male, although a suture line marking original segmentation between former segments 10 and 11 may be still discernible in some species; geniculation between segments 7 and 8; segment 9 discrete. Long tube-pores on segments 1 and 2 in both sexes. Antenna: armature of the second endopodal segment consisting of 10 elements. Exopod 1-segmented, with 3 lateral and 2 apical setae. Mandible: mandibular palp biramous, basis unarmed; exopod with 1 apical and 1 inner setae; endopod with 1 inner, 1 subapical and 2 apical setae. Armature of maxillule and maxilla as in <italic><tp:taxon-name>Phyllognathopus viguieri</tp:taxon-name></italic>. Maxilliped: phyl<!--PageBreak-->lopodial, lamelliform, 1-segmented. Trace of ancestral 2-segmented condition marked by the presence of outer incision; armature consisting of 10 elements.</p><p>P1-P3 with praecoxa and 3-segmented exopods and endopods. P4 small-sized, praecoxa missing, with 3- or 2- or 1-segmented exopod and 2- or 1-segmented endopod. Female P5 free, with clear articulation to P5-bearing somite; right and left legs distinct; intercoxal sclerite absent; baseoendopod and exopod coalescent, feeble incision marking original segmentation between them; endopodal lobe not pronounced, bearing 2 apical setae. Exopodal lobe fully incorporated into baseoendopod, not pronounced; basipodal outer seta present. Female P6 present, right and left legs represented by small chitinous lamellar plates, each leg bearing 1 normal seta or a stout spine with rounded tip. Male P5 free, with clear articulation to P5-bearing somite; right and left legs coalescent, intercoxal sclerite absent. Exopod discrete, but sometimes incorporated to basis. Endopod 1-segmented, normally conformed, cylindrical, bearing 1 leaf-like seta, alternatively transformed in a curved and stout element bearing 1 bipinnate seta, inserted on posterior surface of the endopod, close to its articulation to basis. Male P6 present; symmetrical, right and left legs coalescent along their medial margin, forming a continuous lamellar plate; each leg bearing 2 inner spines of different length and 1 outer seta.</p></tp:treatment-sec></tp:taxon-treatment>
