# Supplementary material for: Systematics of the Phyllognathopodidae (Copepoda, Harpacticoida): re-examination of Phyllognathopus viguieri (Maupas, 1892) and Parbatocamptus jochenmartensi Dumont and Maas, 1988, proposal of a new genus for hyllognathopus bassoti Rouch, 1972, and description of a new species of Phyllognathopus
Source: Zookeys. 2011 Jun 13;(104):1–65. doi: 10.3897/zookeys.104.763 (PMC3119323; doi:10.3897/zookeys.104.763)
Supplement: XML Treatment for Phyllognathopus inexspectatus [file zookeys.104.763-treatment3.xml]

<!DOCTYPE tp:taxon-treatment
  PUBLIC "-//TaxonX//DTD Taxonomic Treatment Publishing DTD v0 20100105//EN" "tax-treatment-NSO.dtd">
<tp:taxon-treatment xmlns:tp="http://www.plazi.org/taxpub"><tp:treatment-meta><mixed-citation publication-type="journal"><person-group><name><surname>Galassi</surname><given-names>Diana M. P.</given-names></name><name><surname>Laurentiis</surname><given-names>Paola De</given-names></name><name><surname>Fiasca</surname><given-names>Barbara</given-names></name></person-group><article-title>
                	Systematics of the Phyllognathopodidae (Copepoda, Harpacticoida): re-examination of <italic>Phyllognathopus</italic> viguieri (Maupas, 1892) and <italic>Parbatocamptus jochenmartensi</italic> Dumont and Maas, 1988, proposal of a new genus for <italic>hyllognathopus bassoti</italic> Rouch, 1972, and description of a new species of <italic>Phyllognathopus</italic>
                	</article-title><source>Zookeys</source><day>13</day><month>6</month><year>2011</year><volume>2011</volume><issue>104</issue><fpage>1</fpage><lpage>65</lpage><pub-id pub-id-type="doi">10.3897/zookeys.104.763</pub-id></mixed-citation></tp:treatment-meta><tp:nomenclature><tp:taxon-name>
                            <tp:taxon-name-part taxon-name-part-type="genus">Phyllognathopus</tp:taxon-name-part>
                            <tp:taxon-name-part taxon-name-part-type="species">inexspectatus</tp:taxon-name-part>
                        <object-id xmlns:xlink="http://www.w3.org/1999/xlink" xlink:type="simple">urn:lsid:zoobank.org:act:0BCBB7D6-0796-49AE-8856-BE37771B0F66</object-id>
                        <object-id xmlns:xlink="http://www.w3.org/1999/xlink" xlink:type="simple">http://species-id.net/wiki/Phyllognathopus_inexspectatus</object-id>
                        </tp:taxon-name><tp:taxon-authority>Galassi &amp; De Laurentiis</tp:taxon-authority><tp:taxon-status xmlns:xlink="http://www.w3.org/1999/xlink" xlink:type="simple">sp. n.</tp:taxon-status><xref ref-type="fig" rid="F10">Figs 10</xref><xref ref-type="fig" rid="F11"/><xref ref-type="fig" rid="F12"/><xref ref-type="fig" rid="F13">13</xref><tp:nomenclature-citation-list><tp:nomenclature-citation><tp:taxon-name>Phyllognathopus</tp:taxon-name><comment> sp. (in <xref ref-type="bibr" rid="B24">Di Lorenzo et al. 2005</xref>). (Synonymy)</comment></tp:nomenclature-citation></tp:nomenclature-citation-list></tp:nomenclature><tp:treatment-sec sec-type="Type material"><title>Type material.</title><p>♀ holotype completely dissected and mounted in glycerine, deposited at the Natural History Museum, London (UK); January 2003, D. Cipriani coll.; 3 ♀♀ paratypes completely dissected and mounted in lactophenol; May 2003; January 2004. D. Cipriani coll..</p></tp:treatment-sec><tp:treatment-sec sec-type="Type locality"><title>Type locality.</title><p>Mazzoccolo karstic spring (Latium, central Italy), coordinates: <named-content xmlns:xlink="http://www.w3.org/1999/xlink" content-type="dwc:verbatimCoordinates" xlink:type="simple">41°15'17"N, 13°27'08"E</named-content>; Western Aurunci Mountains; 20 m a.s.l.; water temperature 13.5 ± 0.3 °C; pH 7.5 ± 0.1; O2 9.1 ± 0.9 mg/L (n = 11).</p></tp:treatment-sec><tp:treatment-sec sec-type="Description"><title>Description.</title><p>FEMALE. Total body length, measured from tip of rostrum to posterior margin of caudal rami, 474 µm (holotype), 468 µm (paratypes mean value; n = 3). Body depigmented and eyeless. Habitus slender, no clear demarcation between prosome and urosome. Integument with surface pits, moderately sclerotized. Cephalosome subquadrate, with a dorsal rounded protuberance, hardly observable, referable to the dorsal integumental window (<xref ref-type="fig" rid="F10">Fig. 10A</xref>). Couples of setule rows located on surface of cephalic shield. Rostrum elongate, subrectangular in shape, clearly articulated to the cephalosome; two dorsal sensilla laterally inserted on distal third, and one pore apically. Cephalosome and both thoracic and abdominal somites with cuticular ornamentation represented by reduced number of paired sensilla (<xref ref-type="fig" rid="F10">Fig. 10A</xref>). First pedigerous somite free. Hyaline frills of cephalosome, somites bearing P1-P4 and urosome dorsally smooth. P5-bearing somite with large paired pores laterodorsally. Genital double-somite with three lateral spinule rows and three pairs of setule rows inserted dorsally. Female genital field located at the middle of genital double-somite. Genital apparatus simplified, copulatory pore located at half of the genital double-somite. Seminal receptacles laterally located and condensed close to the lamellar sixth legs.</p><fig id="F10" position="float" orientation="portrait"><label>Figure 10.</label><caption><p><italic><tp:taxon-name>Phyllognathopus inexspectatus</tp:taxon-name></italic> sp. n. (♀). <bold>A</bold> habitus, dorsal view <bold>B</bold> abdomen, ventral view <bold>C</bold> caudal ramus, ventral view (scale bars in μm).</p></caption><graphic xmlns:xlink="http://www.w3.org/1999/xlink" xlink:href="ZooKeys-104-001-g010.jpg" position="float" orientation="portrait" xlink:type="simple"/></fig><p>Urosomites with smooth hyaline frill ventrally, except third urosomite (<xref ref-type="fig" rid="F10">Fig. 10B</xref>). Last two urosomites with spinular fringe on proximal third; anal somite with distal continuous spinule row.</p><p>Anal somite with paired sensilla on dorsal surface (<xref ref-type="fig" rid="F11">Fig. 11A</xref>), and two short spinule rows close to the anal operculum. Anal operculum rounded, protruding beyond insertion line of caudal rami and armed with strong spinules on free distal margin (<xref ref-type="fig" rid="F10">Fig. 11A</xref>). Caudal rami rectangular with strongly expanded inner margin, slightly divergent, distinctly longer than wide (length/width ratio: about 1.5), with incomplete setal pattern (6 setae) (<xref ref-type="fig" rid="F10">Figs 10C</xref>, <xref ref-type="fig" rid="F11">11A</xref>); anterolateral accessory seta (I) absent, anterolateral seta (II) smooth, inserted at proximal third of caudal ramus; posterolateral seta (III) inserted on distal third of ramus, transformed in a short and stout spiniform seta, with tuft of spinules apically. Outer terminal seta (IV) very short, thin, and naked, without articulation at base (<xref ref-type="fig" rid="F10">Fig. 10C</xref>), distinctly shorter than caudal ramus; inner terminal seta (V) not transformed, very long, without articulation at base; terminal accessory seta (VI) as long as outer terminal seta, thin and naked; dorsal seta (VII) inserted at half of caudal ramus, about as long as caudal ramus or slightly shorter. A continuous spinule row along inner margin of caudal ramus and three spinule rows inserted close to the anterolateral seta (<xref ref-type="fig" rid="F10">Figs 10B</xref>, <xref ref-type="fig" rid="F11">11A</xref>), at the basis of the posterolateral seta and at distal margin of ramus ventrally, respectively. Two pores are located dorsally on each caudal ramus, and one pore ventrally.</p><fig id="F11" position="float" orientation="portrait"><label>Figure 11.</label><caption><p><italic><tp:taxon-name>Phyllognathopus inexspectatus</tp:taxon-name></italic> sp. n. (♀) <bold>A</bold> urosome, dorsal view <bold>B</bold> antennule <bold>C</bold> antenna (scale bars in μm).</p></caption><graphic xmlns:xlink="http://www.w3.org/1999/xlink" xlink:href="ZooKeys-104-001-g011.jpg" position="float" orientation="portrait" xlink:type="simple"/></fig><p>Antennule (<xref ref-type="fig" rid="F11">Fig. 11B</xref>): short, 8-segmented. Segment 1 with ventral spinule row. Both segments 1 and 2 bearing long and flaccid tube-pores. Armature formula: 1-[1], 2-[8], 3-[5], 4-[1 + (1 + ae)], 5-[1], 6-[3], 7-[4], 8-[6 +(1+ ae)]. Aesthetasc on segment 4 very large, reaching about the last antennulary segment.</p><p>Antenna (<xref ref-type="fig" rid="F11">Fig. 11C</xref>): coxa unarmed; basis with 1 transverse spinule row on surface; exopod 1-segmented, well-defined at base, with spinule row on surface, bearing 3 lateral unipinnate and 2 apical bipinnate setae; free endopod 2-segmented; both segments robust, of about the same length; segment 1 with inner spinule row; segment 2 with one inner and one surface spinule rows; armature consisting of 2 inner spines and 1 thin seta, 1 apical unipinnate spine, 4 geniculate setae, and 1 apical and 1 surface slender setae; two rows of spinules at outer corner and in subapical position on free distal margin, respectively.</p><p>Mandible (<xref ref-type="fig" rid="F12">Fig. 12A</xref>): coxal gnathobase elongate, cutting edge with 3 large and coarse teeth, 5 smaller fringed teeth; naked seta at dorsal corner. Mandibular palp biramous, basis with inner strong spinule row, exopod with 1 apical and 1 inner bipinnate setae; endopod with 1 inner bipinnate, and 1 spiniform and 2 bipinnate apical setae. Ornamentation as in <xref ref-type="fig" rid="F12">Fig. 12A</xref>.</p><fig id="F12" position="float" orientation="portrait"><label>Figure 12.</label><caption><p><italic><tp:taxon-name>Phyllognathopus inexspectatus</tp:taxon-name></italic> sp. n. (♀). <bold>A</bold> mandible <bold>B</bold> maxillule <bold>C</bold> maxilla <bold>D</bold> maxilliped <bold>E</bold> P1 (scale bars in μm).</p></caption><graphic xmlns:xlink="http://www.w3.org/1999/xlink" xlink:href="ZooKeys-104-001-g012.jpg" position="float" orientation="portrait" xlink:type="simple"/></fig><p>Maxillule (<xref ref-type="fig" rid="F12">Fig. 12B</xref>): well developed arthrite incorporated into praecoxa, with 7 strong curved spines inserted on free distal margin, and 2 anterior surface setae. Proximal surface bipinnate seta inserted on tubercle absent (vs. present in <italic><tp:taxon-name>Phyllognathopus viguieri</tp:taxon-name></italic>, see <xref ref-type="fig" rid="F4">Fig. 4D</xref>). Coxal epipodite represented by 2 setae; coxo-endite with 2 plumose setae. Exopod and endopod incorporated into basis, bearing 7 plumose setae.</p><p><!--PageBreak--><!--PageBreak--><!--PageBreak--><!--PageBreak-->Maxilla (<xref ref-type="fig" rid="F12">Fig. 12C</xref>): syncoxa with 3 endites. Proximal endite free, with 6 setae; medial and distal endites incorporated to syncoxa, each with 3 plumose setae, inserted as in <xref ref-type="fig" rid="F12">Fig. 12C</xref>. Allobasis drawn out into a strong claw apparently smooth, accompanied by 1 robust and 2 thin setae; endopod 3-segmented; segment 1 with 1 robust curved seta; segment 2 with 2 robust curved setae; segment 3 with 2 robust curved and 2 slender setae.</p><p>Maxilliped (<xref ref-type="fig" rid="F12">Fig. 12D</xref>): phyllopodial, lamelliform, 1-segmented, and slender than in <italic><tp:taxon-name>Phyllognathopus viguieri</tp:taxon-name></italic>. Trace of ancestral 2-segmented condition marked by the presence of outer incision, probably representing original segmentation boundary between segments 1 and 2. Armature consisting of 10 elements, of which 5 bipinnate setae in apical position, two of which with independent insertion, 1 unipinnate seta inserted along inner margin together with 4 strong unipinnate spines. No trace of incision along inner margin.</p><p>P1-P3 with 3-segmented exopods and endopods. P4 with 2-segmented exopod and endopod. Intercoxal sclerites: boundary between intercoxa and basis not well defined at posterior surface in P2-P4. P1-P3 praecoxa well developed, with 1 outer spinule row. P4 praecoxa absent.</p><p>P1 (<xref ref-type="fig" rid="F12">Fig. 12E</xref>): praecoxa and coxa with outer spinule row on anterior surface. Basis with 1 outer spiniform seta and 1 inner spine; with spinule rows along outer margin, between exopod and endopod and at the insertion of inner spine, respectively. Exopod slightly longer than endopod: exp-1 and -2 with 1 outer unipinnate spine; exp-3 with 2 outer unipinnate spines and 2 setae, respectively inserted apically and subapically. Endopod: enp-1 unarmed, about as long as enp-2 and enp-3. Enp-2 cylindrical, with 1 inner short seta. Enp-3 with 1 inner bipinnate seta, 1 long unipinnate curved seta and 1 spiniform curved seta in apical position. Ornamentation as in <xref ref-type="fig" rid="F12">Fig. 12E</xref>.</p><p>P2 (<xref ref-type="fig" rid="F13">Fig. 13A</xref>): praecoxa and coxa as in P1; basis with 1 outer spiniform seta, with spinule rows along outer margin, and between exopod and endopod. Exopod distinctly longer than endopod; exopodal segments of about the same length; exp-1 and -2 with 1 outer bipinnate spine; exp-3 with 2 outer unipinnate spines, 1 apical unipinnate seta and 1 subapical long bipinnate seta. Endopod: enp-1 and-2 unarmed; enp-3 with 1 spine and 1 long bipinnate seta in apical position, 1 subapical short bipinnate seta. Ornamentation as in <xref ref-type="fig" rid="F13">Fig. 13A</xref>.</p><fig id="F13" position="float" orientation="portrait"><label>Figure 13.</label><caption><p><italic><tp:taxon-name>Phyllognathopus inexspectatus</tp:taxon-name></italic> sp. n. (♀). <bold>A</bold> P2 <bold>B</bold> P3 <bold>C</bold> P4 <bold>D</bold> P5 <bold>E</bold> P6 (scale bars in μm).</p></caption><graphic xmlns:xlink="http://www.w3.org/1999/xlink" xlink:href="ZooKeys-104-001-g013.jpg" position="float" orientation="portrait" xlink:type="simple"/></fig><p>P3 (<xref ref-type="fig" rid="F13">Fig. 13B</xref>): ornamentation of praecoxa and coxa as in P1-P2. Basis with long outer seta and spinule rows along outer margin and at the insertion of the endopod. Exopod distinctly longer than endopod. Exp-1 and -2 with 1 outer bipinnate spine; exp-3 with 2 outer unipinnate spines, and 2 apical long bipinnate setae. Endopod: enp-1 and -2 unarmed; enp-3 with 1 unipinnate spine and 1 long bipinnate seta in apical position, 1 subapical bipinnate seta. Ornamentation as in <xref ref-type="fig" rid="F13">Fig. 13B</xref>.</p><p>P4 (<xref ref-type="fig" rid="F13">Fig. 13C</xref>): small sized, if compared to P1-P3; praecoxa absent, coxa and basis without ornamentation; basis with outer long and naked seta; exopod as long as endopod. Exp-1 with 1 outer long unipinnate spine; exp-2 with 1 outer long spine and<!--PageBreak--> 2 apical setae. Endopod: enp-1 unarmed; enp-2 with 2 apical plumose setae. Ornamentation as in <xref ref-type="fig" rid="F13">Fig. 13C</xref>.</p><p>P5 (<xref ref-type="fig" rid="F13">Fig. 13D</xref>): free, with clear articulation to P5-bearing somite; right and left legs distinct; baseoendopod and exopod coalescent, incision marked original segmentation still present; basipodal outer seta present, exopodal armature consisting of 1 outer spine, 2 apical short setae, of about the same length, and 1 apical spine; baseoendopod armed with 2 robust bipinnate setae, the outer the longest.</p><p>P6 (<xref ref-type="fig" rid="F13">Fig. 13E</xref>): rudimentary, consisting of small paired chitinous lamellar plates not coalescent along medial margin, partially covering the genital field. Armature consisting of 1 long and slender bipinnate seta on each side.</p><p>Male unknown.</p></tp:treatment-sec><tp:treatment-sec sec-type="Etymology"><title>Etymology.</title><p>The specific name derives from the Latin adjective <italic>inexspectatus</italic> which means “unexpected”, alluding to the surprising geographical location of the species, being the taxonomically related <italic><tp:taxon-name>Phyllognathopus</tp:taxon-name></italic> distributed in the Southern Hemisphere, and to the ecological finding of this species, which was collected from a large karstic aquifer in Central Italy, whereas all the other members of the genus are epigean.</p></tp:treatment-sec><tp:treatment-sec sec-type="Ecology"><title>Ecology.</title><p>At present knowledge the species is to be considered a stygobiotic species, collected from a karstic aquifer of the Western Aurunci Mountains (Latium) (<xref ref-type="bibr" rid="B24">Di Lorenzo et al. 2005</xref>). Although this aquifer is intensively fissured and karstified, with diffuse landforms of sinkholes and a discharge which is strictly linked to rainy events, stygoxene species were only sporadically present and represented by few individuals, due to the absence of a surface hydrological network, a landscape feature which is typical for coastal Mediterranean areas.</p></tp:treatment-sec><tp:treatment-sec><!--Section generated to contain objects referenced in tp:taxon-treatment.--><fig id="F4" position="float" orientation="portrait"><label>Figure 4.</label><caption><p><italic><tp:taxon-name>Phyllognathopus viguieri</tp:taxon-name></italic> (Maupas, 1892) (♀). <bold>A</bold> antennule <bold>B</bold> antenna <bold>C</bold> mandible <bold>D</bold> maxillule <bold>E</bold> maxilla <bold>F</bold> maxilliped (scale bars in μm).</p></caption><graphic xmlns:xlink="http://www.w3.org/1999/xlink" xlink:href="ZooKeys-104-001-g004.jpg" position="float" orientation="portrait" xlink:type="simple"/></fig></tp:treatment-sec><ref-list><ref id="B24"><mixed-citation xmlns:xlink="http://www.w3.org/1999/xlink" xlink:type="simple"><person-group><name name-style="western"><surname>Di Lorenzo</surname><given-names>T</given-names></name><name name-style="western"><surname>Cipriani</surname><given-names>D</given-names></name><name name-style="western"><surname>Bono</surname><given-names>P</given-names></name><name name-style="western"><surname>Rossini</surname><given-names>L</given-names></name><name name-style="western"><surname>De Laurentiis</surname><given-names>P</given-names></name><name name-style="western"><surname>Fiasca</surname><given-names>B</given-names></name><name name-style="western"><surname>Pantani</surname><given-names>C</given-names></name><name name-style="western"><surname>Galassi</surname><given-names>DMP</given-names></name></person-group> (<year>2005</year>)<article-title> Dynamics of groundwater copepod assemblages from Mazzoccolo karstic spring (central Italy).</article-title><source>Meiofauna Marina</source><volume>14</volume>:<fpage>97</fpage>-<lpage>103</lpage>.</mixed-citation></ref></ref-list></tp:taxon-treatment>
